# Supplementary material for: DNA Methylation Dynamics in Blood after Hematopoietic Cell Transplant
Source: PLoS One. 2013 Feb 22;8(2):e56931. doi: 10.1371/journal.pone.0056931 (PMC3579934; doi:10.1371/journal.pone.0056931)
Supplement: Data Set S1 — Promoter DNA methylation profiling using bead arrays and differential methylation analysis after HCT. (XLS) [file pone.0056931.s007.xls]

## Sheet: CASE1 1 month post-HCT
CpG sites altered 1 month post-HCT in Case 1 (≥20%)
Hypomethylated in recipient
Index	DONOR AVG_Beta	RECIPIENT 1 MONTH POST-HCT AVG_Beta	SYMBOL	ILMNID	GENE_ID
29	0.461813	0.0550026	EPB41L3	cg00027083	GeneID:23136
588	0.356353	0.0783158	TP73	cg00565688	GeneID:7161
770	0.361285	0.157247	NIFIE14	cg00739120	GeneID:10430
840	0.838831	0.632547	VANGL1	cg00819310	GeneID:81839
1030	0.482821	0.282729	KCNA3	cg00995520	GeneID:3738
1203	0.564298	0.356412	ZNF710	cg01185080	GeneID:374655
1350	0.54964	0.349406	C6orf206	cg01344171	GeneID:221421
1454	0.45422	0.227735	CSNK1E	cg01441777	GeneID:1454
1549	0.557192	0.162439	P2RX1	cg01526089	GeneID:5023
1572	0.359032	0.117525	H2AFY	cg01550148	GeneID:9555
1615	0.333761	0.106702	HBEGF	cg01599709	GeneID:1839
1634	0.262168	0.0569583	MALL	cg01615704	GeneID:7851
1635	0.48138	0.229704	CMTM8	cg01617750	GeneID:152189
1846	0.309532	0.081518	C16orf50	cg01813965	GeneID:84229
1857	0.281509	0.0728236	WNT2	cg01830294	GeneID:7472
1919	0.36291	0.161265	FLT1	cg01899253	GeneID:2321
2251	0.352432	0.142384	FAM65A	cg02225847	GeneID:79567
2373	0.388236	0.127542	GRM7	cg02332525	GeneID:2917
2390	0.346735	0.0824859	DOK3	cg02357714	GeneID:79930
2646	0.474104	0.136419	SH3TC1	cg02635407	GeneID:54436
2664	0.376055	0.124704	IL21R	cg02656594	GeneID:50615
2764	0.377126	0.171314	GPR26	cg02757432	GeneID:2849
3007	0.488721	0.26089	NEFH	cg02994956	GeneID:4744
3368	0.365217	0.121239	ZNF454	cg03355526	GeneID:285676
3482	0.450445	0.222546	RPL10	cg03464416	GeneID:6134
3502	0.39774	0.165161	KCNA3	cg03483626	GeneID:3738
3562	0.394057	0.109311	CRMP1	cg03544320	GeneID:1400
3575	0.268062	0.0482803	PPP1R13L	cg03554552	GeneID:10848
3630	0.755758	0.488333	RNF126	cg03605761	GeneID:55658
3659	0.91342	0.70735	F2RL3	cg03636183	GeneID:9002
3697	0.311243	0.0654891	LOXL1	cg03682712	GeneID:4016
3755	0.353011	0.103884	FLJ42486	cg03734874	GeneID:388021
3809	0.402034	0.136007	FLJ90575	cg03782453	GeneID:257236
4254	0.912613	0.704026	ART4	cg04228042	GeneID:420
4341	0.777337	0.547154	IL4I1	cg04315771	GeneID:259307
4709	0.363731	0.123531	GPR21	cg04655481	GeneID:2844
4740	0.843724	0.638087	C3orf57	cg04691961	GeneID:165679
4848	0.363783	0.155724	CD79A	cg04790874	GeneID:973
5186	0.601736	0.383164	ANXA4	cg05155595	GeneID:307
5312	0.704674	0.495262	MYL4	cg05294455	GeneID:4635
5364	0.679214	0.447057	RTEL1	cg05358404	GeneID:51750
5455	0.96161	0.725171	GDF2	cg05441133	GeneID:2658
5665	0.291722	0.0639481	LARGE	cg05670348	GeneID:9215
5813	0.484201	0.279658	ELN	cg05822532	GeneID:2006
6016	0.90597	0.704481	DDX28	cg06042828	GeneID:55794
6234	0.342321	0.126521	CELSR1	cg06268694	GeneID:9620
6368	0.531093	0.302272	LGALS4	cg06394229	GeneID:3960
6623	0.342621	0.0721997	SOCS2	cg06630241	GeneID:8835
6672	0.362114	0.122851	SOX1	cg06675478	GeneID:6656
6799	0.40225	0.117412	CRAMP1L	cg06810647	GeneID:57585
6921	0.927533	0.714208	SAC	cg06933072	GeneID:55811
7209	0.31757	0.0986297	ESM1	cg07233761	GeneID:11082
7382	0.468868	0.236699	PGLYRP2	cg07408456	GeneID:114770
7486	0.710893	0.422574	ZNF19	cg07506795	GeneID:7567
7664	0.750113	0.528253	SDC3	cg07689731	GeneID:9672
7882	0.874075	0.635752	ICAM2	cg07918509	GeneID:3384
8144	0.311748	0.110204	G0S2	cg08185241	GeneID:50486
8188	0.314173	0.0975969	F2RL2	cg08241785	GeneID:2151
8308	0.741527	0.523324	ITLN1	cg08356693	GeneID:55600
8317	0.773003	0.565581	SNRPA	cg08367223	GeneID:6626
8352	0.732477	0.49373	RLN3R2	cg08403419	GeneID:339403
8472	0.614243	0.38728	EGFL7	cg08529852	GeneID:51162
8518	0.374547	0.0966229	EPO	cg08575537	GeneID:2056
8573	0.925941	0.720624	FLJ37538	cg08626653	GeneID:222950
8909	0.382506	0.164231	LTBP3	cg08965235	GeneID:4054
9096	0.947667	0.692548	SLC39A4	cg09155025	GeneID:55630
9147	0.351564	0.140904	MMP14	cg09208010	GeneID:4323
9244	0.457307	0.203441	NFE2	cg09303642	GeneID:4778
9378	0.866246	0.619632	PDE6H	cg09447105	GeneID:5149
9630	0.279899	0.038322	GLRB	cg09688546	GeneID:2743
9712	0.714072	0.488349	STAR	cg09793866	GeneID:6770
9780	0.426762	0.221401	C20orf135	cg09868035	GeneID:140701
9979	0.407667	0.191309	STAB1	cg10061138	GeneID:23166
10199	0.336379	0.133345	ICAM2	cg10275770	GeneID:3384
10206	0.925757	0.669396	PSPN	cg10280342	GeneID:5623
10416	0.855761	0.601182	UTS2	cg10500283	GeneID:10911
10486	0.359324	0.115302	AXL	cg10564498	GeneID:558
10516	0.378211	0.0820537	MMP14	cg10599444	GeneID:4323
10684	0.826976	0.621788	PHACTR2	cg10784341	GeneID:9749
10888	0.323895	0.0772187	CKMT2	cg10978355	GeneID:1160
11326	0.943172	0.698358	HSPB3	cg11391732	GeneID:8988
11505	0.374179	0.156609	ZNF574	cg11584690	GeneID:64763
11580	0.895153	0.647419	SLC13A2	cg11653858	GeneID:9058
11769	0.373321	0.0843562	LMO2	cg11822932	GeneID:4005
11776	0.536117	0.309315	LOC339789	cg11827101	GeneID:339789
12068	0.856191	0.626217	CCNDBP1	cg12113132	GeneID:23582
12108	0.31672	0.0516204	PXDN	cg12164282	GeneID:7837
12177	0.755356	0.412348	CFI	cg12243271	GeneID:3426
12460	0.405172	0.163102	HTRA4	cg12535715	GeneID:203100
12489	0.639923	0.320856	CETP	cg12564453	GeneID:1071
12515	0.439032	0.125779	HSU79303	cg12582959	GeneID:29903
12533	0.375314	0.05509	MGC52057	cg12594641	GeneID:130574
12747	0.430588	0.132395	NPTX2	cg12799895	GeneID:4885
12826	0.585997	0.302949	NPR2	cg12876594	GeneID:4882
12902	0.737008	0.424085	ZNF385	cg12962778	GeneID:25946
12915	0.308764	0.0608793	CD72	cg12971694	GeneID:971
13200	0.310705	0.0746466	CTAGE5	cg13277939	GeneID:4253
13362	0.371539	0.140858	GATA4	cg13434842	GeneID:2626
13601	0.278732	0.064826	TRHDE	cg13663218	GeneID:29953
13647	0.333689	0.114128	FYB	cg13703437	GeneID:2533
13689	0.484094	0.263466	CBFA2T3	cg13745346	GeneID:863
13858	0.847014	0.555886	PCK1	cg13904968	GeneID:5105
14056	0.340402	0.0528113	SPI1	cg14088811	GeneID:6688
14126	0.262367	0.0598983	L3MBTL4	cg14155416	GeneID:91133
14327	0.219121	0.00861125	IRS2	cg14341579	GeneID:8660
14425	0.398226	0.12509	LOXL1	cg14435807	GeneID:4016
14549	0.789199	0.577053	HBB	cg14544583	GeneID:3043
14604	0.453647	0.0983517	BTBD3	cg14603345	GeneID:22903
15015	0.313447	0.0886479	LYL1	cg15013019	GeneID:4066
15139	0.487602	0.273751	EPHA2	cg15146752	GeneID:1969
15220	0.345863	0.121085	C10orf26	cg15227982	GeneID:54838
15350	0.369535	0.120566	CD302	cg15352315	GeneID:9936
15376	0.354125	0.080271	RAB36	cg15379633	GeneID:9609
15433	0.436491	0.0568958	IRX2	cg15433631	GeneID:153572
15507	0.303872	0.0574525	FGD2	cg15512851	GeneID:221472
15525	0.447652	0.115825	FCGRT	cg15528736	GeneID:2217
15769	0.714773	0.479875	HPX	cg15741583	GeneID:3263
16029	0.873121	0.618771	ELA2A	cg15952725	GeneID:63036
16042	0.889717	0.673426	FLJ20273	cg15967525	GeneID:54502
16083	0.806517	0.601624	FLJ20160	cg15998761	GeneID:54842
16102	0.564049	0.318445	ZNF553	cg16014085	GeneID:197407
16442	0.314688	0.11036	LTC4S	cg16361890	GeneID:4056
16695	0.29993	0.0913331	HOXD11	cg16632715	GeneID:3237
16699	0.293741	0.0747811	ZNF135	cg16638540	GeneID:7694
17020	0.316226	0.0787506	SLC25A15	cg16989646	GeneID:10166
17338	0.904791	0.662284	CLDN20	cg17306637	GeneID:49861
17350	0.500511	0.236496	PPT2	cg17329164	GeneID:9374
17492	0.41627	0.195566	NCF1	cg17468997	GeneID:4687
17599	0.886326	0.666667	EFNA3	cg17582777	GeneID:1944
17694	0.411449	0.0336431	L3MBTL4	cg17688525	GeneID:91133
17727	0.466633	0.123515	CASP6	cg17714799	GeneID:839
17757	0.479382	0.0991727	GRB7	cg17740645	GeneID:2886
17991	0.856162	0.64941	CTNNBL1	cg17974185	GeneID:56259
18418	0.878213	0.648179	WDR20	cg18412984	GeneID:91833
18785	0.842509	0.604608	MGC4399	cg18783781	GeneID:84275
19001	0.255857	0.0506053	TREML2	cg19005210	GeneID:79865
19204	0.698723	0.492243	CSRP3	cg19216731	GeneID:8048
19390	0.405624	0.153994	FLJ35530	cg19399532	GeneID:400798
19487	0.29054	0.0833759	MANSC1	cg19491035	GeneID:54682
19524	0.327725	0.0875322	ANGPTL5	cg19531130	GeneID:253935
19745	0.291266	0.0629824	PRRT2	cg19769182	GeneID:112476
19873	0.939112	0.738623	SLC43A3	cg19881895	GeneID:29015
19900	0.406108	0.147113	SLC22A18	cg19906550	GeneID:5002
20030	0.377959	0.130233	K6IRS2	cg20050826	GeneID:140807
20060	0.397672	0.0860497	EDG3	cg20083676	GeneID:1903
20166	0.441074	0.160036	AMT	cg20191453	GeneID:275
20210	0.276888	0.0680395	PCSK6	cg20249919	GeneID:5046
20732	0.905348	0.701022	OXA1L	cg20782689	GeneID:5018
20781	0.464731	0.165929	SEC31L2	cg20831708	GeneID:25956
21203	0.29928	0.0399456	RAB34	cg21237418	GeneID:83871
21288	0.349146	0.0655415	RGS7	cg21303386	GeneID:6000
21458	0.899975	0.649226	CTSE	cg21478437	GeneID:1510
21477	0.271383	0.0387006	ICAM4	cg21494776	GeneID:3386
21749	0.767901	0.486066	ZNF323	cg21750589	GeneID:64288
21847	0.519942	0.157518	GPR25	cg21870884	GeneID:2848
22124	0.323538	0.0574399	KCNA2	cg22165175	GeneID:3737
22173	0.747081	0.510825	CLEC4C	cg22194129	GeneID:170482
22390	0.28421	0.0693392	SFRP1	cg22418909	GeneID:6422
22645	0.867351	0.659516	EPB42	cg22680812	GeneID:2038
23345	0.971851	0.739445	DNAJA4	cg23366752	GeneID:55466
23509	0.708294	0.479608	MGC41945	cg23552468	GeneID:138724
23550	0.385446	0.0840305	CBFA2T3	cg23606023	GeneID:863
23654	0.304878	0.0805173	FLJ45717	cg23695504	GeneID:388759
23656	0.847723	0.612598	KRT6L	cg23696712	GeneID:338785
23984	0.833672	0.550201	ELA2B	cg24030609	GeneID:51032
24043	0.279956	0.0677368	TYROBP	cg24091474	GeneID:7305
24088	0.27352	0.073373	CHODL	cg24130010	GeneID:140578
24139	0.489953	0.167418	NPR2	cg24194775	GeneID:4882
24305	0.503923	0.285058	PTAFR	cg24354652	GeneID:5724
24372	0.53467	0.270856	FCGR2A	cg24422489	GeneID:2212
24381	0.859524	0.656559	ENTPD4	cg24430616	GeneID:9583
24411	0.379989	0.0904244	CD59	cg24453664	GeneID:966
24531	0.322493	0.115194	GALNT5	cg24576425	GeneID:11227
24631	0.357172	0.0745731	HSPB6	cg24673765	GeneID:126393
24683	0.455872	0.120572	ZNF471	cg24713204	GeneID:57573
24845	0.345392	0.119965	ME1	cg24881834	GeneID:4199
24903	0.934354	0.723736	EPHX1	cg24928687	GeneID:2052
25064	0.315363	0.105025	FBN2	cg25084878	GeneID:2201
25244	0.304492	0.0748737	PLOD2	cg25250358	GeneID:5352
25854	0.357738	0.0957918	HOXB2	cg25882366	GeneID:3212
25941	0.435211	0.0666464	DNAH3	cg25957124	GeneID:55567
26116	0.930216	0.705359	KLF1	cg26136776	GeneID:10661
26368	0.819345	0.545696	GCNT2	cg26385286	GeneID:2651
26430	0.901882	0.699522	TMEM86B	cg26457013	GeneID:255043
26741	0.883363	0.68024	PCOLCE	cg26777475	GeneID:5118
27197	0.351399	0.107147	HTRA4	cg27258399	GeneID:203100
27345	0.455264	0.236519	KCNC1	cg27409364	GeneID:3746
27380	0.921735	0.679576	PFKM	cg27446233	GeneID:5213
27521	0.933626	0.7075	HEMGN	cg27592318	GeneID:55363
Hypermethylated in recipient
1591	0.0473696	0.422901	PTPRG	cg01572266	GeneID:5793
2596	0.640635	0.846138	TXK	cg02600394	GeneID:7294
2969	0.564026	0.781683	CCDC57	cg02962602	GeneID:284001
3651	0.0510768	0.385259	LOC283932	cg03627896	GeneID:283932
4056	0.0856594	0.362671	SMYD4	cg04005701	GeneID:114826
5153	0.0580475	0.34313	GYG2	cg05113908	GeneID:8908
7702	0.275092	0.653524	MPHOSPH9	cg07732037	GeneID:10198
8164	0.152129	0.419145	ZNF207	cg08209724	GeneID:7756
8327	0.119146	0.397615	HRASLS	cg08376864	GeneID:57110
8667	0.0778194	0.380524	HIST1H2AG	cg08717396	GeneID:8969
8746	0.0334928	0.30257	PTRH2	cg08793459	GeneID:51651
8912	0.241674	0.465148	LRRC50	cg08965527	GeneID:123872
8995	0.063576	0.402508	FBXO3	cg09057265	GeneID:26273
9567	0.512455	0.72171	EBI2	cg09626634	GeneID:1880
10142	0.0663254	0.324051	ZBTB11	cg10218646	GeneID:27107
10549	0.10557	0.389236	AIM2	cg10636246	GeneID:9447
11551	0.376978	0.583675	GPR171	cg11630392	GeneID:29909
12606	0.107281	0.385836	C6orf106	cg12662162	GeneID:64771
14868	0.188531	0.598988	SUSD1	cg14862827	GeneID:64420
15552	0.244007	0.535006	TRAF1	cg15551881	GeneID:7185
16079	0.013662	0.279915	TOMM70A	cg15994781	GeneID:9868
16507	0.0514383	0.315196	DENND3	cg16425577	GeneID:22898
17621	0.133659	0.42935	SP140	cg17607231	GeneID:11262
17718	0.572091	0.772492	LTA	cg17709873	GeneID:4049
18249	0.0869807	0.48445	CDC2L2	cg18241160	GeneID:985
19870	0.173636	0.399534	CA2	cg19876444	GeneID:760
20592	0.304461	0.525891	TOMM70A	cg20643416	GeneID:9868
20813	0.166831	0.392397	ASL	cg20857947	GeneID:435
20940	0.531649	0.739513	TXK	cg20981615	GeneID:7294
23186	0.134087	0.428772	DEGS1	cg23213217	GeneID:8560
23321	0.0729762	0.374495	DHX8	cg23347958	GeneID:1659
23604	0.0540003	0.266939	ADPN	cg23653187	GeneID:80339
24593	0.09574	0.317564	DENND2D	cg24641737	GeneID:79961
25551	0.0986091	0.340792	ZNF688	cg25549413	GeneID:146542
25722	0.112605	0.313828	AATF	cg25742201	GeneID:26574
26505	0.046633	0.278758	LRPPRC	cg26538116	GeneID:10128
26718	0.717105	0.924464	IL2RB	cg26757673	GeneID:3560
26757	0.0428101	0.266477	TMEM116	cg26789453	GeneID:89894

## Sheet: CASE1 6 months post-HCT
CpG sites altered 6 months post-HCT in Case 1 (≥20%)
Hypomethylated in recipient
Index	DONOR AVG_Beta	RECIPIENT 6 MONTH POST-HCT AVG_Beta	SYMBOL	ILMNID	GENE_ID
2646	0.474104	0.210508	SH3TC1	cg02635407	GeneID:54436
3755	0.353011	0.130481	FLJ42486	cg03734874	GeneID:388021
4848	0.363783	0.149436	CD79A	cg04790874	GeneID:973
12108	0.31672	0.10298	PXDN	cg12164282	GeneID:7837
15525	0.447652	0.214337	FCGRT	cg15528736	GeneID:2217
17492	0.41627	0.191213	NCF1	cg17468997	GeneID:4687
19390	0.405624	0.194611	FLJ35530	cg19399532	GeneID:400798
246	0.803799	0.6	SERPINB5	cg00226904	GeneID:5268
603	0.895219	0.692308	REG1B	cg00579393	GeneID:5968
1987	0.544582	0.338752	ELA2	cg01963696	GeneID:1991
3348	0.387368	0.174565	GeneID:10801	cg03330678	GeneID:10801
4385	0.354085	0.151578	MS4A6A	cg04353769	GeneID:64231
4477	0.358081	0.117464	ENTPD1	cg04451770	GeneID:953
6513	0.656342	0.431734	VSIG1	cg06522719	GeneID:340547
6618	0.49923	0.248646	F12	cg06625767	GeneID:2161
6642	0.35127	0.148263	HSPC159	cg06645778	GeneID:29094
6744	0.887229	0.649654	CNGB3	cg06757810	GeneID:54714
7218	0.413096	0.198194	ELA2	cg07239938	GeneID:1991
7258	0.454007	0.237686	CSF3R	cg07285167	GeneID:1441
8605	0.912125	0.68616	PUM2	cg08659707	GeneID:23369
9874	0.640779	0.380979	FLJ25084	cg09948350	GeneID:151516
10018	0.745597	0.43554	KERA	cg10094277	GeneID:11081
10042	0.345691	0.0839002	NKG7	cg10126923	GeneID:4818
11088	0.92914	0.672915	HBII-436	cg11166999	GeneID:91380
11180	0.332881	0.118734	RAPH1	cg11250058	GeneID:65059
12300	0.396904	0.192344	IL19	cg12380764	GeneID:29949
12786	0.33944	0.130241	BRCA2	cg12836863	GeneID:675
14310	0.304348	0.0958534	LST1	cg14324675	GeneID:7940
15243	0.491449	0.213786	CCIN	cg15248035	GeneID:881
16869	0.87016	0.630435	IFNA1	cg16823701	GeneID:3439
17105	0.842876	0.553616	PLD3	cg17072268	GeneID:23646
17518	0.301727	0.0825393	TSPAN16	cg17496921	GeneID:26526
18089	0.484587	0.242654	ARID3A	cg18084554	GeneID:1820
18240	0.78587	0.577875	CYSLTR2	cg18236297	GeneID:57105
20298	0.955744	0.751768	KRTAP4-2	cg20331177	GeneID:85291
20377	0.75436	0.502439	NR5A2	cg20406878	GeneID:2494
20529	0.739373	0.451613	PLSCR1	cg20586531	GeneID:5359
20592	0.304461	0.100031	TOMM70A	cg20643416	GeneID:9868
20640	0.462221	0.259778	PRG2	cg20684549	GeneID:79948
21028	0.4726	0.203339	SCEL	cg21063899	GeneID:8796
21055	0.807107	0.577735	CXorf45	cg21090723	GeneID:79868
21096	0.296301	0.0905443	CEACAM6	cg21126943	GeneID:4680
21983	0.341299	0.130655	PNPLA2	cg22016649	GeneID:57104
22219	0.468031	0.232417	SERPINF1	cg22242539	GeneID:5176
22348	0.438941	0.224893	DHODH	cg22381196	GeneID:1723
22440	0.610896	0.398374	PARP15	cg22468055	GeneID:165631
22477	0.902174	0.695307	MAGEA4	cg22497867	GeneID:4103
22931	0.736478	0.497238	SLC10A2	cg22971191	GeneID:6555
23176	0.810383	0.584502	NECAP1	cg23205183	GeneID:25977
23506	0.336527	0.113581	SLC43A3	cg23547429	GeneID:29015
23674	0.924126	0.715447	AMY2B	cg23707905	GeneID:280
23709	0.33911	0.0826839	ZNF467	cg23749760	GeneID:168544
23731	0.395215	0.180758	B3GNT3	cg23771661	GeneID:10331
23810	0.264526	0.0498655	ZNF671	cg23857226	GeneID:79891
24376	0.409148	0.194769	PNPLA2	cg24427660	GeneID:57104
24452	0.394922	0.193062	LPO	cg24489015	GeneID:4025
25599	0.577794	0.311097	HIPK3	cg25600606	GeneID:10114
25892	0.553643	0.311099	CA6	cg25919221	GeneID:765
26536	0.860096	0.564755	JOSD3	cg26570233	GeneID:79101
27282	0.747576	0.465704	PRB2	cg27345534	GeneID:440083
Hypermethylated in recipient
726	0.182695	0.49434	TARDBP	cg00692549	GeneID:23435
2969	0.564026	0.817408	CCDC57	cg02962602	GeneID:284001
3219	0.229435	0.482456	RGS6	cg03188118	GeneID:9628
7702	0.275092	0.521825	MPHOSPH9	cg07732037	GeneID:10198
8492	0.161314	0.372072	JMJD2A	cg08552254	GeneID:9682
9567	0.512455	0.726645	EBI2	cg09626634	GeneID:1880
9836	0.605049	0.839118	PRF1	cg09914304	GeneID:5551
10898	0.613232	0.816003	TCAP	cg10986043	GeneID:8557
15552	0.244007	0.453734	TRAF1	cg15551881	GeneID:7185
20940	0.531649	0.774173	TXK	cg20981615	GeneID:7294
23087	0.0777159	0.296186	ICF45	cg23123362	GeneID:54974
24923	0.606437	0.816637	DNTT	cg24949488	GeneID:1791
25046	0.544769	0.832373	GNLY	cg25066857	GeneID:10578
25817	0.714449	0.918735	ABI3	cg25839227	GeneID:51225

## Sheet: CASE2 1 month post-HCT
CpG sites altered 1 month post-HCT in Case 2 (≥20%)
Hypomethylated in recipient
Index	DONOR AVG_Beta	RECIPIENT 1 MONTH POST-HCT AVG_Beta	SYMBOL	ILMNID	GENE_ID
81	0.637311	0.376047	FASLG	cg00071250	GeneID:356
340	0.584391	0.258443	GIMAP4	cg00323915	GeneID:55303
639	0.497798	0.185009	DENND2D	cg00619207	GeneID:79961
745	0.751221	0.542916	GeneID:28905	cg00718513	GeneID:28905
819	0.640167	0.338006	PDCD1	cg00795812	GeneID:5133
1726	0.523969	0.252914	FLJ20273	cg01704534	GeneID:54502
2238	0.606373	0.344932	LY86	cg02212836	GeneID:9450
2783	0.729406	0.506566	KRTHA6	cg02780988	GeneID:8689
3466	0.653088	0.439342	GPR23	cg03445896	GeneID:2846
3611	0.646216	0.398996	XCL2	cg03584220	GeneID:6846
4052	0.916855	0.640938	THEDC1	cg04001802	GeneID:55301
4572	0.71788	0.482986	PTCD2	cg04527989	GeneID:79810
4806	0.671271	0.469732	DEFA5	cg04747619	GeneID:1670
5459	0.839774	0.631172	TM4SF19	cg05445326	GeneID:116211
6228	0.76235	0.54829	MFAP5	cg06256735	GeneID:8076
6709	0.27295	0.0603713	KCNQ1	cg06719391	GeneID:3784
7517	0.608299	0.378447	CD3G	cg07545925	GeneID:917
7954	0.630637	0.410472	SH2D1A	cg07980988	GeneID:4068
7960	0.75813	0.504325	NUP50	cg07986773	GeneID:10762
8805	0.731	0.461586	CXCR3	cg08843314	GeneID:2833
9364	0.641912	0.351203	GPR87	cg09432154	GeneID:53836
9385	0.693307	0.477688	ITK	cg09453312	GeneID:3702
9567	0.641802	0.407944	EBI2	cg09626634	GeneID:1880
10078	0.738405	0.486608	FASLG	cg10161121	GeneID:356
10431	0.413689	0.166705	CD53	cg10516886	GeneID:963
10886	0.60548	0.389451	CRTAM	cg10977115	GeneID:56253
10915	0.759585	0.47286	AIM2	cg11003133	GeneID:9447
11131	0.740984	0.398957	SFT2D3	cg11206634	GeneID:84826
12514	0.413327	0.145423	FLJ32130	cg12582366	GeneID:146540
12575	0.623088	0.381016	HIST1H2BO	cg12629515	GeneID:8348
13399	0.633983	0.385082	RUNX3	cg13461622	GeneID:864
13850	0.858286	0.633091	PFKFB1	cg13897449	GeneID:5207
13998	0.349811	0.0585912	ZNF143	cg14037413	GeneID:7702
14162	0.757523	0.482155	RUNX3	cg14182690	GeneID:864
14369	0.563496	0.325678	LOC400696	cg14377791	GeneID:400696
14738	0.670775	0.401461	BRDT	cg14732540	GeneID:676
14868	0.259199	0.0424672	SUSD1	cg14862827	GeneID:64420
15052	0.77293	0.506342	LPIN2	cg15052335	GeneID:9663
15182	0.289077	0.0885244	C14orf130	cg15186869	GeneID:55148
15503	0.755627	0.547241	ST6GALNAC1	cg15503752	GeneID:55808
15771	0.73979	0.528721	BLK	cg15742700	GeneID:640
16222	0.752438	0.503712	CUL4A	cg16155588	GeneID:8451
16603	0.68426	0.429624	RUNX3	cg16529592	GeneID:864
17281	0.576043	0.354148	S100A5	cg17250929	GeneID:6276
18354	0.78743	0.586129	IL32	cg18350391	GeneID:9235
19135	0.580741	0.364048	FKHL18	cg19145398	GeneID:2307
19668	0.670727	0.436028	CPA4	cg19690404	GeneID:51200
20018	0.852498	0.647078	IBRDC1	cg20034100	GeneID:154214
20356	0.765017	0.546508	ALKBH	cg20385229	GeneID:8846
21453	0.764354	0.539032	KLRD1	cg21474838	GeneID:3824
24811	0.728411	0.513009	CD3D	cg24841244	GeneID:915
24986	0.727963	0.456576	APOC4	cg25017250	GeneID:346
25046	0.669748	0.362641	GNLY	cg25066857	GeneID:10578
25551	0.271623	0.0634884	ZNF688	cg25549413	GeneID:146542
25892	0.597911	0.270003	CA6	cg25919221	GeneID:765
26214	0.782392	0.571114	IFNG	cg26227465	GeneID:3458
26529	0.892905	0.646393	VSIG4	cg26561773	GeneID:11326
26718	0.779262	0.492242	IL2RB	cg26757673	GeneID:3560
26796	0.565261	0.365111	CLPS	cg26823505	GeneID:1208
26815	0.715603	0.502399	BMP15	cg26839325	GeneID:9210
26945	0.618572	0.378394	TRHR	cg26989103	GeneID:7201
27376	0.717232	0.516367	CCL21	cg27443224	GeneID:6366
Hypermethylated in recipient
182	0.144371	0.373288	WDSUB1	cg00168785	GeneID:151525
429	0.27884	0.600886	F2RL2	cg00415993	GeneID:2151
543	0.0738037	0.297982	FLJ37562	cg00520708	GeneID:134553
609	0.155391	0.356252	LIMS1	cg00585790	GeneID:3987
674	0.0821559	0.390943	LOC196549	cg00648883	GeneID:196549
703	0.450542	0.668416	DOPEY2	cg00673191	GeneID:9980
782	0.302782	0.533015	HRASLS5	cg00754253	GeneID:117245
857	0.139375	0.380571	ITGAM	cg00833777	GeneID:3684
1048	0.570012	0.796371	RPS6KA1	cg01031251	GeneID:6195
1284	0.34108	0.565214	DOK3	cg01278291	GeneID:79930
1309	0.238859	0.448644	IGF1	cg01305421	GeneID:3479
1406	0.295496	0.73354	GATAD2B	cg01402255	GeneID:57459
1593	0.178816	0.385782	CLIC1	cg01578324	GeneID:1192
1739	0.294034	0.739285	UNQ3033	cg01718139	GeneID:284415
1846	0.230536	0.45916	C16orf50	cg01813965	GeneID:84229
1987	0.5067	0.727527	ELA2	cg01963696	GeneID:1991
2067	0.625204	0.83193	CEBPE	cg02039171	GeneID:1053
2247	0.45576	0.674877	RSHL1	cg02218324	GeneID:81492
2271	0.287523	0.515699	PLCB2	cg02240622	GeneID:5330
2371	0.184337	0.417256	TSGA13	cg02332073	GeneID:114960
2589	0.459506	0.783146	EPN3	cg02593766	GeneID:55040
2810	0.17967	0.381935	PGLYRP1	cg02806777	GeneID:8993
2866	0.343597	0.594155	NR1I2	cg02863947	GeneID:8856
2897	0.275246	0.504237	IL10	cg02901679	GeneID:3586
3026	0.55886	0.873597	ZFYVE19	cg03012280	GeneID:84936
3044	0.560318	0.839641	TRIM16	cg03025569	GeneID:10626
3603	0.271651	0.487416	CD22	cg03574571	GeneID:933
3625	0.255574	0.548668	SFTPD	cg03600318	GeneID:6441
3697	0.191777	0.433525	LOXL1	cg03682712	GeneID:4016
3826	0.359039	0.573938	KCNE1	cg03801286	GeneID:3753
4456	0.592084	0.829969	RNF25	cg04430204	GeneID:64320
4477	0.333998	0.61084	ENTPD1	cg04451770	GeneID:953
4583	0.124859	0.349628	FAM13A1	cg04536922	GeneID:10144
4840	0.287179	0.632038	GPR21	cg04784315	GeneID:2844
5046	0.229748	0.479574	MGC41945	cg05000446	GeneID:138724
5514	0.302027	0.657301	HIPK3	cg05501357	GeneID:10114
5684	0.354069	0.654018	FGD4	cg05681757	GeneID:121512
5694	0.250408	0.485469	MLSTD1	cg05697976	GeneID:55711
5959	0.184717	0.394522	ADPRH	cg05961212	GeneID:141
6127	0.285192	0.507784	HP	cg06172871	GeneID:3240
6237	0.370529	0.795755	DYRK4	cg06270401	GeneID:8798
6618	0.471321	0.757913	F12	cg06625767	GeneID:2161
6623	0.27044	0.476122	SOCS2	cg06630241	GeneID:8835
6642	0.273936	0.770261	HSPC159	cg06645778	GeneID:29094
6802	0.456464	0.688135	TRPM2	cg06812844	GeneID:7226
7203	0.498934	0.718279	SLC22A12	cg07220939	GeneID:116085
7258	0.344587	0.621665	CSF3R	cg07285167	GeneID:1441
7774	0.241025	0.454147	SH3TC1	cg07816074	GeneID:54436
7920	0.243098	0.450394	TIGD2	cg07958192	GeneID:166815
8014	0.34012	0.567026	BRD4	cg08044694	GeneID:23476
8188	0.206098	0.443746	F2RL2	cg08241785	GeneID:2151
8348	0.380569	0.681445	GSG1	cg08399444	GeneID:83445
8407	0.279557	0.522083	SFTPD	cg08458487	GeneID:6441
8448	0.422138	0.825583	FLJ30046	cg08504583	GeneID:122060
8460	0.247093	0.455073	CD9	cg08519905	GeneID:928
8464	0.333333	0.577538	RLN3R2	cg08525145	GeneID:339403
8589	0.352913	0.701912	SPAG4L	cg08642068	GeneID:140732
8855	0.129608	0.336032	LDB2	cg08899626	GeneID:9079
8908	0.305922	0.555984	TP53I3	cg08965143	GeneID:9540
8978	0.19047	0.421181	LRRFIP1	cg09037813	GeneID:9208
9244	0.383671	0.583866	NFE2	cg09303642	GeneID:4778
9341	0.264146	0.686556	DYRK4	cg09418321	GeneID:8798
9514	0.194993	0.401352	P2RY14	cg09571369	GeneID:9934
9525	0.45947	0.667375	HPR	cg09584711	GeneID:3250
9874	0.604974	0.90623	FLJ25084	cg09948350	GeneID:151516
9913	0.291309	0.556247	GIPR	cg09997082	GeneID:2696
10191	0.155332	0.376316	ACOT11	cg10266490	GeneID:26027
10659	0.426219	0.870736	DEFA1	cg10758292	GeneID:1667
10888	0.230367	0.458223	CKMT2	cg10978355	GeneID:1160
10936	0.33069	0.577267	ECRG4	cg11024597	GeneID:84417
11019	0.195553	0.433422	AQP9	cg11098259	GeneID:366
11217	0.331197	0.557464	SLC45A1	cg11283860	GeneID:50651
11769	0.292925	0.496479	LMO2	cg11822932	GeneID:4005
11801	0.443258	0.737864	PLUNC	cg11846968	GeneID:51297
11806	0.581205	0.794974	LDB1	cg11849692	GeneID:8861
11865	0.408106	0.714446	CLEC12A	cg11905488	GeneID:160364
11878	0.303075	0.548917	IL1RL1	cg11916609	GeneID:9173
12300	0.330703	0.551081	IL19	cg12380764	GeneID:29949
12460	0.327458	0.554868	HTRA4	cg12535715	GeneID:203100
12730	0.503055	0.73037	MST1	cg12788313	GeneID:4485
12888	0.424735	0.696048	KCNQ1	cg12949760	GeneID:3784
12907	0.539652	0.782389	FLJ32028	cg12968903	GeneID:201799
12915	0.210868	0.426822	CD72	cg12971694	GeneID:971
12980	0.251663	0.481661	LGP1	cg13053608	GeneID:84514
13181	0.558374	0.832593	SLC37A1	cg13265003	GeneID:54020
13380	0.368017	0.620635	PSCA	cg13446199	GeneID:8000
13426	0.200813	0.425206	FGF11	cg13492227	GeneID:2256
13590	0.400898	0.609645	PILRA	cg13650156	GeneID:29992
13647	0.266481	0.487278	FYB	cg13703437	GeneID:2533
13985	0.64834	0.897675	GPLD1	cg14023451	GeneID:2822
14056	0.245301	0.527044	SPI1	cg14088811	GeneID:6688
14265	0.284974	0.485475	FLJ45256	cg14289511	GeneID:400511
14651	0.337374	0.603515	URP2	cg14654385	GeneID:83706
15220	0.257752	0.465427	C10orf26	cg15227982	GeneID:54838
15243	0.45921	0.68927	CCIN	cg15248035	GeneID:881
15356	0.373035	0.745014	GLRX2	cg15361231	GeneID:51022
15372	0.0776978	0.295199	ZFHX1B	cg15377518	GeneID:9839
15377	0.554855	0.860591	ChGn	cg15379858	GeneID:55790
15448	0.378194	0.67953	GPR109B	cg15447486	GeneID:8843
15552	0.151903	0.401942	TRAF1	cg15551881	GeneID:7185
15553	0.120714	0.328649	EMR3	cg15552238	GeneID:84658
15685	0.341527	0.549499	PAQR7	cg15662251	GeneID:164091
15765	0.421259	0.70417	GALNT3	cg15739581	GeneID:2591
15902	0.450314	0.751565	ANXA3	cg15831515	GeneID:306
16131	0.623557	0.849688	PC	cg16046376	GeneID:5091
16172	0.273361	0.495914	LYZ	cg16097772	GeneID:4069
16208	0.248457	0.488729	S100A9	cg16139316	GeneID:6280
16578	0.327094	0.657921	TRPM6	cg16509045	GeneID:140803
16623	0.333333	0.601215	CRHBP	cg16545105	GeneID:1393
16789	0.307981	0.508969	CASP10	cg16745604	GeneID:843
16910	0.202414	0.462148	RALGDS	cg16872071	GeneID:5900
17002	0.249817	0.494077	AGXT	cg16967583	GeneID:189
17075	0.486835	0.713312	ABCC2	cg17044311	GeneID:1244
17151	0.489007	0.705275	IL27	cg17122311	GeneID:246778
17369	0.296343	0.549107	CYP7B1	cg17347634	GeneID:9420
17385	0.369488	0.600016	IFNGR2	cg17356733	GeneID:3460
17494	0.624523	0.930482	CLEC9A	cg17469479	GeneID:283420
17518	0.208256	0.437375	TSPAN16	cg17496921	GeneID:26526
17667	0.279265	0.494272	PFC	cg17662177	GeneID:5199
17727	0.367721	0.620933	CASP6	cg17714799	GeneID:839
17998	0.206434	0.438348	IFI44L	cg17980508	GeneID:10964
18210	0.0226756	0.269728	C12orf52	cg18204052	GeneID:84934
18394	0.194597	0.400592	ELOVL3	cg18390025	GeneID:83401
18473	0.280307	0.524896	CLEC5A	cg18463686	GeneID:23601
18645	0.209565	0.456217	HK2	cg18638581	GeneID:3099
18925	0.360595	0.825262	STARD6	cg18934187	GeneID:147323
18931	0.0566712	0.271077	XBP1	cg18940763	GeneID:7494
18940	0.449417	0.658366	ACYP2	cg18951427	GeneID:98
19308	0.236727	0.50668	AOC2	cg19317715	GeneID:314
19524	0.24669	0.46138	ANGPTL5	cg19531130	GeneID:253935
19947	0.189899	0.417564	PIP3-E	cg19963522	GeneID:26034
20082	0.486867	0.891942	CLEC9A	cg20098659	GeneID:283420
20166	0.366898	0.615593	AMT	cg20191453	GeneID:275
20286	0.491003	0.721782	LAIR1	cg20320468	GeneID:3903
20674	0.359714	0.661783	POR	cg20720686	GeneID:5447
20695	0.221244	0.441311	POR	cg20748065	GeneID:5447
21096	0.279	0.489687	CEACAM6	cg21126943	GeneID:4680
21263	0.427854	0.813157	SH3BP5	cg21283680	GeneID:9467
21619	0.498817	0.71445	FFAR3	cg21624359	GeneID:2865
21729	0.439264	0.74875	TP73L	cg21723486	GeneID:8626
21964	0.37175	0.654574	CIAS1	cg21991396	GeneID:114548
22052	0.352193	0.584848	CPNE6	cg22082462	GeneID:9362
22198	0.277261	0.480158	GSTP1	cg22224704	GeneID:2950
22240	0.421274	0.781345	S100P	cg22266967	GeneID:6286
22348	0.392089	0.845278	DHODH	cg22381196	GeneID:1723
22411	0.368438	0.742291	LCN2	cg22438810	GeneID:3934
22597	0.601009	0.80186	INHBE	cg22630748	GeneID:83729
22700	0.596833	0.826555	BMX	cg22745747	GeneID:660
22789	0.297966	0.531057	VNN3	cg22825487	GeneID:55350
23152	0.35699	0.642928	CEACAM3	cg23181133	GeneID:1084
23186	0.159303	0.465765	DEGS1	cg23213217	GeneID:8560
23717	0.255842	0.487047	DRP2	cg23756219	GeneID:1821
23765	0.256619	0.490937	HP	cg23815491	GeneID:3240
23843	0.273448	0.574963	SLPI	cg23889010	GeneID:6590
24043	0.169622	0.399952	TYROBP	cg24091474	GeneID:7305
24046	0.243657	0.456723	VHL	cg24092914	GeneID:7428
24155	0.341543	0.586358	AIF1	cg24211388	GeneID:199
24305	0.372759	0.616637	PTAFR	cg24354652	GeneID:5724
24372	0.527378	0.864386	FCGR2A	cg24422489	GeneID:2212
24376	0.386235	0.690699	PNPLA2	cg24427660	GeneID:57104
24452	0.355462	0.599851	LPO	cg24489015	GeneID:4025
24598	0.261979	0.472517	BMX	cg24643262	GeneID:660
24631	0.210848	0.414872	HSPB6	cg24673765	GeneID:126393
24741	0.311053	0.526809	CTSG	cg24777950	GeneID:1511
24899	0.301812	0.530135	LRG1	cg24926276	GeneID:116844
25159	0.427273	0.633207	MTAP	cg25162921	GeneID:4507
25381	0.696304	0.901973	PRDM2	cg25402049	GeneID:7799
25599	0.526284	0.908804	HIPK3	cg25600606	GeneID:10114
25920	0.219625	0.425606	MS4A3	cg25944100	GeneID:932
25941	0.302082	0.524368	DNAH3	cg25957124	GeneID:55567
26296	0.516201	0.840762	ITGB1BP1	cg26306976	GeneID:9270
26401	0.587449	0.812999	RPUSD3	cg26417554	GeneID:285367
26661	0.226878	0.480546	MGC26963	cg26701826	GeneID:166929
26826	0.190368	0.417391	CYSLTR1	cg26848126	GeneID:10800
26838	0.27868	0.607892	PARVG	cg26861460	GeneID:64098
27021	0.333203	0.610344	NOX1	cg27067621	GeneID:27035

## Sheet: CASE2 6 months post-HCT
CpG sites altered 6 months post-HCT in Case 2 (≥20%)
Hypomethylated in recipient
Index	DONOR AVG_Beta	RECIPIENT 6 MONTH POST-HCT AVG_Beta	SYMBOL	ILMNID	GENE_ID
1726	0.523969	0.299221	FLJ20273	cg01704534	GeneID:54502
9364	0.641912	0.309707	GPR87	cg09432154	GeneID:53836
12575	0.623088	0.394372	HIST1H2BO	cg12629515	GeneID:8348
2249	0.773681	0.553722	ARHGAP9	cg02224164	GeneID:64333
5161	0.385167	0.176267	UCN2	cg05125838	GeneID:90226
Hypermethylated in recipient
2589	0.459506	0.739594	EPN3	cg02593766	GeneID:55040
6642	0.273936	0.517882	HSPC159	cg06645778	GeneID:29094
7203	0.498934	0.766809	SLC22A12	cg07220939	GeneID:116085
8348	0.380569	0.644425	GSG1	cg08399444	GeneID:83445
8448	0.422138	0.754463	FLJ30046	cg08504583	GeneID:122060
10659	0.426219	0.672957	DEFA1	cg10758292	GeneID:1667
11865	0.408106	0.610348	CLEC12A	cg11905488	GeneID:160364
15448	0.378194	0.718198	GPR109B	cg15447486	GeneID:8843
15552	0.151903	0.523372	TRAF1	cg15551881	GeneID:7185
18925	0.360595	0.583578	STARD6	cg18934187	GeneID:147323
21729	0.439264	0.868353	TP73L	cg21723486	GeneID:8626
23186	0.159303	0.415404	DEGS1	cg23213217	GeneID:8560
23717	0.255842	0.512262	DRP2	cg23756219	GeneID:1821
24372	0.527378	0.746854	FCGR2A	cg24422489	GeneID:2212
26401	0.587449	0.791437	RPUSD3	cg26417554	GeneID:285367
14868	0.259199	0.475523	SUSD1	cg14862827	GeneID:64420
1591	0.0167492	0.241081	PTPRG	cg01572266	GeneID:5793
3331	0.654622	0.921998	GPR109A	cg03311899	GeneID:338442
6598	0.118927	0.322873	RASL11A	cg06611744	GeneID:387496
7702	0.267079	0.560691	MPHOSPH9	cg07732037	GeneID:10198
9018	0.604932	0.809916	FLJ25006	cg09076584	GeneID:124923
11423	0.351531	0.573976	TNF	cg11484872	GeneID:7124
16257	0.5211	0.732875	AGTR2	cg16191875	GeneID:186
18249	0.0412894	0.283494	CDC2L2	cg18241160	GeneID:985
18721	0.587342	0.813012	BRE	cg18712919	GeneID:9577
19870	0.137217	0.342858	CA2	cg19876444	GeneID:760
20592	0.168216	0.402965	TOMM70A	cg20643416	GeneID:9868
21055	0.657955	0.875376	CXorf45	cg21090723	GeneID:79868
21830	0.349585	0.563231	VTN	cg21846903	GeneID:7448
24525	0.113411	0.318468	CCT8	cg24568646	GeneID:10694
27053	0.419554	0.636633	HYAL2	cg27091787	GeneID:8692
27375	0.199179	0.466119	DLG7	cg27443050	GeneID:9787
